# Supplementary material for: HER2-Positive Gastroesophageal Cancers Are Associated with a Higher Risk of Brain Metastasis
Source: Cancers (Basel). 2022 Nov 23;14(23):5754. doi: 10.3390/cancers14235754 (PMC9735596; doi:10.3390/cancers14235754)
Supplement: Supplementary file 1 [file cancers-14-05754-s001.zip]

Archive with 1 entries (1 files):
- cancers-1983452-supplementary.pdf
